# Supplementary material for: Dynamics of the Pre-Powerstroke Myosin Lever Arm and the Effects of Omecamtiv Mecarbil
Source: Int J Mol Sci. 2024 Sep 27;25(19):10425. doi: 10.3390/ijms251910425 (PMC11477208; doi:10.3390/ijms251910425)
Supplement: Supplementary file 1 [file ijms-25-10425-s001.zip]

Archive with 7 entries (7 files):
- ijms-3222112-supplementary.pdf
- movieS1.mp4
- movieS2.mp4
- movieS3.mp4
- movieS4.mp4
- movieS5.mp4
- movieS6.mp4
